# Supplementary material for: Are cell wall traits a component of the succulent syndrome?
Source: Front Plant Sci. 2022 Nov 25;13:1043429. doi: 10.3389/fpls.2022.1043429 (PMC9732111; doi:10.3389/fpls.2022.1043429)
Supplement: Supplementary file 1 [file DataSheet_1.zip]

Archive with 4 entries (4 files):
- Supplementary Data.XLSX
- Supplementary Figures.DOCX
- Supplementary Methods.DOCX
- Supplementary Tables.DOCX
