# Supplementary material for: Are cell wall traits a component of the succulent syndrome?
Source: Front Plant Sci. 2022 Nov 25;13:1043429. doi: 10.3389/fpls.2022.1043429 (PMC9732111; doi:10.3389/fpls.2022.1043429)
Supplement: Supplementary file 1 [file DataSheet_1.zip › Supplementary Data.XLSX]

## Sheet: CoMPP heatmaps
Fraction	Leaf succulence	Taxon	JIM5	JIM7	LM7	LM18	LM19	LM20	LM8	CCRC-M13	INRA-RU1	INRA-RU2	LM5	LM6	LM6-M (BR12)	LM13	LM16	LM26	BS-400-2	BS-400-3	CCRC-M1	CCRC-M39	CCRC-M58	LM15	LM24	LM25	INRA-AX1	INRA-UX1	LM10	LM23	LM27	BS-400-4	CCRC-M170	LM21	LM22	JIM11	JIM12	JIM19	JIM20	LM1	LM3	JIM4	JIM8	JIM13	JIM16	LM2	LM14	LM30	MAC207
Water	Non-succulent	Arabidopsis thaliana	3	18	0	14	17	2	0	0	0	0	1	0	0	0	1	1	0	0	2	0	0	1	0	1	0	0	0	0	0	0	0	0	0	1	0	0	0	0	0	0	0	5	0	1	12	0	5
		Chenopodium quinoa	17	29	0	26	27	17	0	0	5	5	0	3	5	0	0	0	0	0	1	0	0	0	0	3	0	0	0	0	0	0	0	0	0	0	1	0	0	0	0	0	14	26	0	13	24	0	18
		Coleus scutellarioides	3	11	0	8	9	5	0	0	0	0	1	0	0	0	0	0	0	0	0	0	0	0	0	3	0	0	0	0	0	0	0	0	0	0	1	0	2	0	0	0	0	3	0	1	1	0	0
		Dioscorea oppositifolia	2	5	0	4	5	0	0	0	0	0	0	0	0	0	0	0	0	0	0	0	0	1	0	3	0	0	0	0	0	4	6	10	0	0	0	0	0	0	0	0	0	0	0	0	2	0	1
		Epipremnum aureum	12	37	0	33	36	27	0	0	4	6	3	3	2	0	0	0	0	0	2	0	0	4	0	5	0	0	0	0	0	58	65	66	0	0	0	0	0	0	0	0	0	1	0	1	4	0	1
		Jasminum mesnyi	6	3	0	19	20	0	0	0	0	0	2	3	9	0	0	1	0	0	12	2	0	5	0	12	0	0	0	0	0	0	0	0	0	0	0	0	0	0	0	0	6	14	0	0	1	0	0
		Leucanthemum maximum	7	10	0	8	10	2	0	0	0	0	0	0	0	0	0	0	0	0	8	1	0	6	0	4	0	0	0	0	0	0	0	0	0	0	0	0	0	0	0	0	0	2	0	0	5	0	3
		Nicotiana benthamiana	5	2	0	12	11	0	0	0	0	0	1	2	5	0	0	0	0	0	0	0	0	1	0	9	0	0	0	0	0	0	0	0	0	0	0	0	0	0	0	0	15	15	0	0	0	0	0
		Viola hederacea	8	36	0	18	19	31	0	0	1	0	6	0	3	0	0	0	0	0	6	1	0	5	0	6	0	0	0	0	0	0	0	0	0	1	0	0	0	0	0	0	0	1	0	0	8	0	3
		Vitis vinifera	0	16	0	0	0	9	0	0	0	0	0	0	0	0	0	0	0	0	3	0	0	1	0	0	0	0	0	0	0	0	0	0	0	0	0	0	0	0	0	0	2	2	0	0	0	0	0
	Succulent	Aloe distans	0	0	0	3	1	0	0	0	0	0	0	0	0	0	0	0	0	0	1	0	0	0	0	0	0	0	0	0	0	88	79	47	0	0	0	0	0	0	0	0	0	4	0	1	0	0	0
		Anacampseros namaquensis	0	33	0	1	1	26	0	0	46	72	59	19	69	0	0	0	0	0	0	0	0	0	0	2	0	15	0	0	0	3	0	0	0	0	3	0	0	0	0	0	8	14	0	7	1	0	0
		Crassula ovata	0	27	0	0	0	29	0	0	0	0	0	0	0	0	0	0	0	0	0	0	0	0	0	0	0	0	0	0	0	0	0	0	0	0	0	0	0	0	0	0	0	1	0	0	0	0	0
		Hoya australis	1	2	0	14	16	0	0	0	0	0	3	1	2	0	0	0	0	0	0	0	0	0	0	5	0	0	0	0	0	0	0	0	0	0	0	0	0	0	0	0	0	4	0	2	2	0	0
		Kalanchoe millotii	1	5	0	2	1	2	0	0	0	0	0	0	0	0	0	0	0	0	0	0	0	0	0	0	0	0	0	0	0	0	0	0	0	0	0	0	0	0	0	0	1	0	0	0	0	0	0
		Lithops karasmontana	1	56	0	0	0	38	0	0	16	13	1	5	11	5	0	0	0	0	35	12	0	16	0	26	0	0	0	0	0	0	0	0	0	0	0	0	0	0	0	0	6	15	0	0	0	0	0
		Nematanthus gregarius	12	6	0	17	17	3	0	0	0	0	0	0	0	0	0	0	0	0	0	0	0	3	0	22	0	0	0	0	0	2	5	9	0	0	0	0	0	0	0	0	0	1	0	0	0	0	0
		Peperomia asperula	3	12	0	9	8	1	0	0	0	0	0	0	0	0	0	0	0	0	0	0	0	7	0	31	0	0	0	0	0	0	0	0	0	0	0	0	0	0	0	0	0	5	1	5	0	0	0
		Portulacaria afra	6	34	0	2	0	31	0	0	61	100	0	0	29	0	0	0	0	0	0	0	0	0	0	6	0	34	0	0	0	0	0	0	0	0	0	0	0	0	0	0	6	7	0	0	0	0	0
		Senecio crassissimus	0	2	0	0	0	1	0	0	4	6	0	0	0	0	0	0	0	0	0	0	0	0	0	4	0	0	0	0	0	0	0	0	0	5	0	0	0	0	0	0	0	0	0	1	0	0	0
CDTA	Non-succulent	Arabidopsis thaliana	16	41	0	54	49	2	0	0	30	43	4	16	24	0	6	8	0	0	1	0	0	0	0	7	0	0	0	0	0	0	0	0	0	10	4	0	4	0	2	0	0	1	0	3	13	0	7
		Chenopodium quinoa	22	35	0	34	35	19	0	0	6	6	0	1	2	0	0	0	0	0	8	0	0	2	0	4	0	0	0	0	0	0	0	0	0	0	1	0	0	0	1	0	8	20	0	5	17	0	11
		Coleus scutellarioides	45	56	0	80	76	40	0	0	28	41	21	11	19	0	0	0	0	0	0	0	0	0	0	3	0	0	0	0	0	0	0	1	0	5	0	0	2	0	0	0	0	4	0	1	1	0	0
		Dioscorea oppositifolia	35	22	0	67	55	0	0	0	10	17	1	0	1	0	0	0	0	0	0	0	0	0	0	3	0	0	0	0	0	2	5	4	0	1	0	0	1	0	0	0	0	0	0	0	2	0	1
		Epipremnum aureum	22	42	0	55	58	24	0	0	15	17	7	4	2	0	0	0	0	0	0	0	0	1	0	9	0	0	0	0	0	41	55	54	0	1	0	0	0	0	0	0	0	0	0	0	3	0	1
		Jasminum mesnyi	21	10	0	57	52	0	0	0	14	17	9	26	37	3	1	5	0	0	14	2	0	6	0	10	0	0	0	0	0	0	0	0	0	0	0	0	0	0	0	0	15	35	0	0	1	0	0
		Leucanthemum maximum	47	34	0	77	68	15	0	0	33	42	3	13	16	7	3	12	0	0	2	0	0	3	0	7	0	0	0	0	0	0	0	0	0	0	0	0	1	0	0	0	8	31	0	1	12	0	5
		Nicotiana benthamiana	13	0	0	51	48	0	0	0	11	18	10	8	13	0	0	0	0	0	0	0	0	0	0	5	0	0	0	0	0	0	0	0	0	0	0	0	0	0	0	0	9	13	0	0	0	0	0
		Viola hederacea	7	4	0	46	49	0	0	0	17	16	11	5	14	0	0	0	0	0	1	0	0	1	0	4	0	0	0	0	0	0	0	0	0	28	4	0	15	0	19	0	0	0	0	0	7	0	3
		Vitis vinifera	41	17	0	72	60	0	0	0	16	16	4	10	14	0	0	0	0	0	6	0	0	2	0	3	0	0	0	0	0	0	1	2	0	0	0	0	0	0	0	0	2	5	0	0	0	0	0
	Succulent	Aloe distans	8	2	0	65	69	1	0	1	34	43	11	14	23	0	10	4	0	0	0	0	0	0	0	7	0	1	0	0	0	100	85	30	0	11	2	0	5	0	0	0	1	8	0	2	0	0	0
		Anacampseros namaquensis	26	48	0	37	40	46	0	0	34	56	75	31	97	0	0	0	0	0	0	0	0	0	0	2	0	8	0	0	0	0	0	0	0	3	7	0	2	0	1	0	9	16	0	7	1	0	0
		Crassula ovata	83	98	0	68	66	94	0	0	32	44	0	2	4	0	0	0	0	0	1	0	0	0	0	7	0	0	0	0	0	0	0	0	0	0	0	0	0	0	0	0	0	0	0	0	0	0	0
		Hoya australis	18	12	0	74	78	4	0	0	34	42	20	22	30	14	0	0	0	0	0	0	0	0	0	6	0	0	0	0	0	0	0	0	0	1	0	0	1	0	0	0	0	7	0	3	1	0	0
		Kalanchoe millotii	26	60	0	50	56	52	0	0	23	29	1	6	8	3	0	0	0	0	2	0	0	1	0	3	0	0	0	0	0	0	0	0	0	0	0	0	0	0	0	0	0	3	0	0	0	0	0
		Lithops karasmontana	10	68	0	2	5	47	0	0	11	8	1	3	6	4	0	0	0	0	22	5	0	6	0	12	0	0	0	0	0	0	0	0	0	0	0	0	0	0	0	0	4	16	0	0	0	0	0
		Nematanthus gregarius	64	23	0	91	87	8	0	0	35	39	15	0	1	0	0	0	0	0	0	0	0	0	0	16	0	0	0	0	0	2	0	4	0	0	0	0	0	0	0	0	0	9	0	0	0	0	0
		Peperomia asperula	10	20	0	52	55	0	0	0	19	22	2	1	2	0	1	0	0	0	0	0	0	0	0	12	0	0	0	0	0	0	0	0	0	1	0	0	1	0	0	0	0	5	0	2	0	0	0
		Portulacaria afra	13	45	0	13	12	39	0	0	56	84	0	3	44	0	0	0	0	0	1	0	0	0	0	6	0	26	0	0	0	0	0	0	0	0	0	0	0	0	0	0	7	8	0	0	0	0	0
		Senecio crassissimus	48	38	0	80	80	3	0	0	26	33	1	2	7	2	0	0	0	0	0	0	0	0	0	2	0	2	0	0	0	0	0	0	0	5	0	0	1	0	0	0	0	1	0	1	0	0	0
NaOH	Non-succulent	Arabidopsis thaliana	0	0	0	1	8	0	0	0	3	1	8	1	4	0	8	4	9	0	83	60	70	84	2	66	1	0	2	0	0	7	0	24	0	1	1	0	1	0	1	0	0	2	0	2	11	0	4
		Chenopodium quinoa	1	0	0	11	24	0	0	0	16	10	7	11	20	0	0	1	0	0	65	42	47	62	0	49	1	0	2	0	0	0	0	5	0	0	0	0	0	0	0	0	2	20	0	2	17	0	11
		Coleus scutellarioides	0	0	0	0	1	0	0	0	0	0	2	0	0	0	0	2	3	0	48	34	7	77	32	65	11	1	18	0	0	60	0	75	0	1	0	0	0	0	0	0	0	4	0	1	4	0	0
		Dioscorea oppositifolia	0	0	0	1	7	0	0	0	0	0	7	3	11	0	2	1	1	0	68	44	38	76	1	66	15	1	20	0	0	62	0	62	1	0	0	0	0	0	0	0	1	10	0	63	51	0	47
		Epipremnum aureum	0	0	0	1	20	0	0	0	1	0	16	15	21	0	0	0	0	0	81	60	74	91	3	75	24	2	18	0	0	27	0	47	0	0	0	0	0	0	0	0	0	4	0	1	4	0	0
		Jasminum mesnyi	0	0	0	0	3	0	0	0	3	1	7	4	9	0	0	1	0	0	89	62	71	82	0	73	24	0	24	0	0	6	0	20	0	0	0	0	1	0	0	0	2	17	0	0	1	0	0
		Leucanthemum maximum	1	0	0	1	17	0	0	0	2	0	4	1	6	0	16	14	12	0	88	62	73	84	0	67	15	0	22	13	0	44	0	56	0	0	0	0	0	0	0	0	10	19	0	3	29	0	23
		Nicotiana benthamiana	0	0	0	1	2	0	0	0	0	0	3	3	5	0	0	0	0	0	25	29	3	27	0	52	6	0	15	0	0	3	0	9	0	0	0	0	0	0	1	0	0	5	0	0	2	0	0
		Viola hederacea	0	0	0	0	9	0	0	0	1	0	11	2	14	0	0	0	3	0	91	72	85	100	4	78	14	0	20	0	0	3	0	21	0	5	1	0	7	0	9	0	0	1	0	0	7	0	2
		Vitis vinifera	0	0	0	6	8	0	0	0	5	1	7	2	9	0	0	0	6	0	91	64	77	82	1	72	28	0	34	0	0	13	0	26	0	1	0	0	0	0	0	0	4	12	0	0	1	0	0
	Succulent	Aloe distans	2	0	0	0	3	0	0	0	0	0	0	2	3	0	1	1	1	0	92	66	73	87	3	75	14	0	20	0	0	29	0	41	0	0	0	0	0	0	0	0	0	3	0	0	0	0	0
		Anacampseros namaquensis	0	0	0	0	0	0	0	0	25	26	61	12	71	0	0	0	1	0	86	59	65	71	0	64	0	0	0	0	0	1	0	10	0	0	0	0	0	0	0	0	0	5	0	0	0	0	0
		Crassula ovata	0	0	0	0	0	0	0	0	0	1	0	0	0	0	0	0	7	0	93	69	80	94	2	77	5	0	8	0	0	6	0	29	1	0	0	0	0	0	0	0	0	19	0	0	0	0	0
		Hoya australis	0	0	0	0	0	0	0	0	0	0	2	0	0	0	0	0	0	0	58	43	23	71	0	74	1	0	1	0	0	5	0	22	0	0	0	0	0	0	0	0	0	4	0	0	0	0	0
		Kalanchoe millotii	0	0	0	0	0	0	0	0	0	0	0	0	0	0	0	0	2	0	81	59	61	75	0	68	0	0	0	0	0	1	0	10	0	0	0	0	0	0	0	0	6	41	0	1	0	0	0
		Lithops karasmontana	0	0	0	0	0	0	0	0	21	10	3	3	11	7	0	0	0	0	92	69	76	83	0	76	0	0	1	0	0	4	0	28	0	0	0	0	0	0	0	0	0	7	0	0	0	0	0
		Nematanthus gregarius	0	0	0	3	2	0	0	0	0	0	1	0	0	0	0	0	0	0	5	0	3	88	0	90	1	0	1	0	0	10	0	28	0	1	0	0	0	0	0	0	0	7	0	0	0	0	0
		Peperomia asperula	0	0	0	0	2	0	0	0	0	0	1	0	1	0	1	0	2	0	2	0	3	47	34	53	0	0	0	0	0	26	0	42	0	0	0	0	0	0	0	0	0	1	0	0	0	0	0
		Portulacaria afra	0	0	0	0	2	0	0	0	44	66	23	26	77	6	0	0	0	0	66	45	53	62	1	53	3	5	7	0	0	1	0	3	0	0	0	0	0	0	0	0	3	7	0	0	0	0	0
		Senecio crassissimus	0	0	0	0	0	0	0	0	0	0	1	0	2	0	0	0	3	0	95	67	75	94	0	76	1	0	4	0	0	23	0	38	0	0	0	0	0	0	0	0	0	2	0	0	0	0	0
[truncated: 2 more columns]

## Sheet: RF output
Confusion matrix
OOB estimate of error rate: 10%
Confusion matrix:
		NS	S	class.error
	NS	8	2	0.2
	S	0	10	0
Classification
	Succulence	c.rf$predicted
A_tha	NS	NS
C_qui	NS	NS
C_scu	NS	S
D_opp	NS	NS
E_aur	NS	NS
J_mes	NS	NS
L_max	NS	NS
N_ben	NS	S
V_hed	NS	NS
V_vin	NS	NS
A_dis	S	S
A_nam	S	S
C_ova	S	S
H_aus	S	S
K_mil	S	S
L_kar	S	S
N_gre	S	S
P_asp	S	S
P_afr	S	S
S_cra	S	S
